# Supplementary material for: A Specific Host/Microbial Signature of Plasma-Derived Extracellular Vesicles Is Associated to Thrombosis and Marrow Fibrosis in Polycythemia Vera
Source: Cancers (Basel). 2021 Oct 2;13(19):4968. doi: 10.3390/cancers13194968 (PMC8507916; doi:10.3390/cancers13194968)
Supplement: Supplementary file 1 [file cancers-13-04968-s001.zip]

Archive with 1 entries (1 files):
- cancers-1371674-supplementary.pdf
